# Supplementary material for: A Butyrate-Yielding Dietary Supplement Prevents Acute Alcoholic Liver Injury by Modulating Nrf2-Mediated Hepatic Oxidative Stress and Gut Microbiota
Source: Int J Mol Sci. 2024 Aug 30;25(17):9420. doi: 10.3390/ijms25179420 (PMC11395132; doi:10.3390/ijms25179420)
Supplement: Supplementary file 1 [file ijms-25-09420-s001.zip]

Archive with 1 entries (1 files):
- ijms-3139681-supplementary.pdf
